# Supplementary material for: Rainfall- and Temperature-Driven Emergence of Neural Angiostrongyliasis in Eastern Australia, 2020–2024
Source: J Infect Dis. 2025 Apr 3;232(1):e150–8. doi: 10.1093/infdis/jiaf173 (PMC12308654; doi:10.1093/infdis/jiaf173)
Supplement: jiaf173_Supplementary_Data [file jiaf173_supplementary_data.zip]

Archive with 2 entries (2 files):
- Supplementary_Figure_1.docx
- Supplementary_Figure_2.docx
